# Supplementary material for: Epidemiological Characteristics of the African Swine Fever Genotype II Epidemic in Domestic Pigs in Lombardy (Northern Italy) in 2023 and 2024
Source: Viruses. 2025 Feb 26;17(3):327. doi: 10.3390/v17030327 (PMC11946006; doi:10.3390/v17030327)
Supplement: Supplementary file 1 [file viruses-17-00327-s001.zip]

Archive with 1 entries (1 files):
- viruses-3458129-supplementary.pdf
